# Supplementary material for: Gestational alcohol exposure disrupts cognitive function and striatal circuits in adult offspring
Source: Nat Commun. 2020 May 22;11:2555. doi: 10.1038/s41467-020-16385-4 (PMC7244532; doi:10.1038/s41467-020-16385-4)
Supplement: Supplementary file 3 — Source Data [file 41467_2020_16385_MOESM3_ESM.xlsx]

## Sheet: Figure 1
Figure 1B: BEC (mg/dl)			Figure 1C: Litter Size			Figure 1D: Birth Weight (g)
Dams	Pups		CE	GEE		CE	GEE
76.5	83.5		8	8		1.53	1.39
71.2	67.1		11	10		1.53	1.42
82.4	76.5		6	7		1.43	1.56
76.6	70.6		8	6		1.28	1.7
67.6	73.5		6	9		1.41	1.37
102.9	81.8		6	3		1.28	1.42
105.3	71.2		1	9		1.41	1.32
87			4	10		1.22	1.53
			11	8		1.27	1.62
			9	5
				2
				7
				8

## Sheet: Figure 2C
	CV RI	CV RI	CV RI	CV RI	CV RI	CV RI	CV RI	CV RI	CV RI	CV RI	CV RI	EV RI	EV RI	EV RI	EV RI	EV RI	EV RI	EV RI	EV RI	EV RI	EV RI	EV RI	CV RR	CV RR	CV RR	CV RR	CV RR	CV RR	CV RR	CV RR	CV RR	CV RR	CV RR	EV RR	EV RR	EV RR	EV RR	EV RR	EV RR	EV RR	EV RR	EV RR	EV RR	EV RR
CRF	2	5	5	5	3	2	4	6	0	0	1	5	4	5	3	1	0	5	3	1	0	5	1	5	6	5	1	5	2	6	0	2	2	2	1	5	5	5	5	7	5	5	5	7
CRF	6	15	16	15	3	15	9	16	2	2	0	15	15	15	15	16	15	15	15	16	15	15	10	15	15	15	15	15	15	15	0	1	0	15	15	16	15	15	15	15	15	15	15	15
CRF	32	30	30	35	30	60	30	30	30	30	0	30	30	31	30	30	28	18	30	30	28	18	12	30	30	30	35	30	60	32	19	19	1	30	30	30	30	30	30	30	30	30	30	30
1	23	26	46	50	192	97	34	36	18	25	0	67	29	32	73	25	39	193	73	25	39	193	131	130	172	91	37	31	117	232	58	120	7	113	94	152	148	100	209	149	148	100	209	149
2	35	25	43	50	207	97	159	24	81	17	0	73	37	87	25	55	48	21	25	55	48	21	134	171	149	112	37	32	117	172	143	62	2	136	84	137	85	185	147	191	85	185	147	191
3	170	60	108	77	288	46	58	78	31	35	29	103	140	146	54	22	94	42	54	22	94	42	263	180	183	102	160	105	171	416	203	144	17	332	226	268	251	395	443	239	251	395	443	239
4	49	57	120	28	292	92	155	71	40	35	28	102	43	125	50	46	71	74	50	46	71	74	339	190	37	73	58	61	242	438	135	75	128	226	283	285	126	165	378	288	126	165	378	288
5	96	73	289	41	241	139	107	107	56	33	21	38	106	168	25	71	116	85	25	71	116	85	290	267	207	105	58	37	276	326	193	79	149	540	312	270	51	242	245	237	51	242	245	237
6	63	72	169	22	309	99	54	36	24	26	31	38	78	59	17	103	91	72	17	103	91	72	286	261	275	22	309	99	54	36	24	26	31	294	30	308	17	103	91	72	17	103	91	72

## Sheet: Figure 2D
	CV RI	CV RI	CV RI	CV RI	CV RI	CV RI	CV RI	CV RI	CV RI	CV RI	CV RI	EV RI	EV RI	EV RI	EV RI	EV RI	EV RI	EV RI	EV RI	EV RI	EV RI	EV RI	CV RR	CV RR	CV RR	CV RR	CV RR	CV RR	CV RR	CV RR	CV RR	CV RR	CV RR	EV RR	EV RR	EV RR	EV RR	EV RR	EV RR	EV RR	EV RR	EV RR	EV RR	EV RR
CRF	0.0222222	0.463678	0.182039	0.0767853	0.0343971	0.0230769	0.0458628	0.638298	0	0	0.0166667	0.0721674	0.0444444	0.292969	0.0333333	0.0111111	0	0.0866301	0.0333333	0.0111111	0	0.0866301	0.0111111	0.0723764	0.156863	1.13208	0.0216998	0.140911	0.0433996	1.23711	0	0.0333333	0.0333333	0.0222222	0.0111111	0.249584	0.731707	0.19305	0.112066	0.965517	0.731707	0.19305	0.112066	0.965517
CRF	0.0666667	0.786713	0.61499	2.12264	0.05	0.269219	0.15	0.283019	0.0333333	0.0333333	0	2.12264	0.2286	0.348702	0.599201	0.301035	0.385439	0.481541	0.599201	0.301035	0.385439	0.481541	0.111111	0.584036	0.451581	1.26227	0.36393	0.566038	1.08434	1.29125	0	0.0166667	0	1.05018	0.23898	0.25641	0.180941	0.226244	0.382816	0.887574	0.180941	0.226244	0.382816	0.887574
CRF	0.473139	1.56386	2.35602	8.89831	0.515169	2.18314	1.22951	0.79858	0.588428	0.435519	0	0.857143	1.95016	0.511974	2.09546	0.578406	0.466667	0.29826	2.09546	0.578406	0.466667	0.29826	0.473139	1.56386	2.16086	1.54506	0.515169	1.52027	1.22951	5.34819	0.588428	0.211111	0	0.857143	3.56436	1.09422	2.09546	0.994475	0.70894	0.29826	2.09546	0.994475	0.70894	0.29826
1	1.01996	1.16942	2.69531	3.35196	3.5832	1.57809	1.89415	1.63142	0.780347	0.587544	0	2.65347	2	3.11688	0.891512	1.65563	1.96639	2.78098	0.891512	1.65563	1.96639	2.78098	2.20787	3.1941	4.03914	4.69475	2.87565	0.659808	3.12417	2.79574	0.644444	1.82927	0.0777778	3.84572	3.21551	5.27778	6.1157	7.79221	4.93895	4.77564	6.1157	7.79221	4.93895	4.77564
2	1.62665	1.68161	4.95202	3.35196	6.19143	1.57809	8.33916	1.16788	3.38676	0.650096	0	4.29412	2.68116	9.32143	0.604839	2.36729	3.8247	1.14027	0.604839	2.36729	3.8247	1.14027	1.48889	3.30648	1.65556	1.86667	2.87565	0.808081	3.12417	6.43793	1.58889	0.845647	0.0222222	6.60194	2.33117	5.32383	2.72436	6.76417	7.51278	2.61584	2.72436	6.76417	7.51278	2.61584
3	5.88575	2.95809	6.70807	3.80874	5.77154	0.766667	1.9977	3.69668	0.654699	0.734523	0.833733	4.05512	6.00429	8.69048	2.17888	1.04513	5.43877	1.7027	2.17888	1.04513	5.43877	1.7027	5.29708	3.55263	3.80062	1.7	5.87875	3.08672	4.90909	7.58432	2.25556	1.62406	0.188889	8.87305	6.02131	7.88235	5.6215	4.4266	12.7055	2.65556	5.6215	4.4266	12.7055	2.65556
4	1.898	2.35699	6.18026	0.752351	4.86667	1.53333	5.74784	3.00423	1.75182	0.80061	0.704698	3.63205	1.7246	4.11636	1.63399	2	3.33856	3.48782	1.63399	2	3.33856	3.48782	3.88316	2.11111	0.411111	1.21667	2.57969	2.5884	5.04692	7.67523	1.62945	0.833333	1.42222	5.80977	3.51771	6.05524	1.4	2.98643	6.03031	5.41184	1.4	2.98643	6.03031	5.41184
5	3.43266	4.95475	11.2964	1.61629	4.43286	2.31667	4.42759	5.89532	2.33171	0.427923	0.382166	1.73121	5.48749	6.62286	0.740741	3.50329	3.73391	4.9323	0.740741	3.50329	3.73391	4.9323	3.94379	2.97438	8.64902	1.75	2.30311	2.43688	4.6	4.91704	2.14444	1.16433	1.65556	8.22126	3.46667	8.76149	0.566667	11.3261	7.37952	3.12734	0.566667	11.3261	7.37952	3.12734
6	1.68901	3.50934	8.03486	0.585885	5.15	1.65	2.17888	2.31016	0.301318	0.716253	0.344444	1.12927	5.69343	2.07991	0.188889	3.53547	4.45351	2.98137	0.188889	3.53547	4.45351	2.98137	3.17778	2.97154	9.72877	0.190641	1.14966	3.57558	6.02599	8.37529	2.3	0.955556	1.1	5.47656	0.333333	7.92113	1.14444	4.2915	6.74792	6.11158	1.14444	4.2915	6.74792	6.11158

## Sheet: Figure 2e
	CV RI	CV RI	CV RI	CV RI	CV RI	CV RI	CV RI	CV RI	CV RI	CV RI	CV RI	CV RR	CV RR	CV RR	CV RR	CV RR	CV RR	CV RR	CV RR	CV RR	CV RR	CV RR	EV RI	EV RI	EV RI	EV RI	EV RI	EV RI	EV RI	EV RI	EV RI	EV RI	EV RI	EV RR	EV RR	EV RR	EV RR	EV RR	EV RR	EV RR	EV RR	EV RR	EV RR	EV RR
V	11	12	13	4	50	3	13	50	23	20	39	9	8	33	6	37	12	7	76	79	20	21	44	61	59		57	41		2	52			119	4	9		73	59		81	81
DV	18	17	48	43	10	7	9	46	5	14	25	5	9	15	2	8	17	5	51	6	11	23	31	14	3		16	14		1	3			65	0	4		11	14		31	51

## Sheet: Figure 2f
	CV RI	CV RI	CV RI	CV RI	CV RI	CV RI	CV RI	CV RI	CV RI	CV RI	CV RI	CV RR	CV RR	CV RR	CV RR	CV RR	CV RR	CV RR	CV RR	CV RR	CV RR	CV RR	EV RI	EV RI	EV RI	EV RI	EV RI	EV RI	EV RI	EV RI	EV RI	EV RI	EV RI	EV RR	EV RR	EV RR	EV RR	EV RR	EV RR	EV RR	EV RR	EV RR	EV RR	EV RR
V	0.37931	0.413793	0.213115	0.0851064	0.833333	0.3	0.590909	0.520833	0.821429	0.588235	0.609375	0.642857	0.470588	0.6875	0.75	0.822222	0.413793	0.583333	0.598425	0.929412	0.645161	0.477273	0.586667	0.813333	0.951613		0.780822	0.745455		0.666667	0.945455			0.646739	1	0.692308		0.869048	0.808219		0.723214	0.613636
DV	0.62069	0.586207	0.786885	0.914894	0.166667	0.7	0.409091	0.479167	0.178571	0.411765	0.390625	0.357143	0.529412	0.3125	0.25	0.177778	0.586207	0.416667	0.401575	0.0705882	0.354839	0.522727	0.413333	0.186667	0.0483871		0.219178	0.254545		0.333333	0.0545455			0.353261	0	0.307692	1*	0.130952	0.191781		0.276786	0.386364

## Sheet: Figure 2G
	CE	CE	CE	CE	CE	CE	CE	CE	CE	CE	CE	GEE	GEE	GEE	GEE	GEE	GEE	GEE
RI	-0.241379	-0.172414	-0.57377	-0.829787	0.666667	-0.4	0.181818	0.0416667	0.642857	0.176471	0.21875	0.173333	0.626667	0.903226	0.561644	0.490909	0.333333	0.890909
RR	0.285714	-0.0588235	0.375	0.5	0.644444	-0.172414	0.166667	0.19685	0.858824	0.290323	-0.0454545	0.293478	1	0.384615	0.738095	0.616438	0.446429	0.227273

## Sheet: SuppFigure 1a
	CV RI	CV RI	CV RI	CV RI	CV RI	CV RI	CV RI	CV RI	CV RI	CV RI	CV RI	EV RI	EV RI	EV RI	EV RI	EV RI	EV RI	EV RI	EV RI	EV RI	EV RI	EV RI	CV RR	CV RR	CV RR	CV RR	CV RR	CV RR	CV RR	CV RR	CV RR	CV RR	CV RR	EV RR	EV RR	EV RR	EV RR	EV RR	EV RR	EV RR	EV RR	EV RR	EV RR	EV RR
CRF	20	72	53	188	481	71	271	34	161	30	235	422	371	76	388	341	252	262	388	341	252	262	72	564	128	26	124	95	62	33	259	48	126	447	129	103	43	168	238	49	43	168	238	49
CRF	640	129	158	34	432	218	418	190	166	50	82	38	322	249	101	138	113	115	101	138	113	115	726	125	289	132	211	226	65	93	99	189	81	31	274	388	457	284	247	127	457	284	247	127
CRF	234	66	108	36	297	118	194	232	470	99	48	148	113	82	53	155	157	302	53	155	157	302	190	127	79	57	29	89	75	57	202	102	50	46	7	100	100	121	146	249	100	121	146	249
1	99	160	121	72	378	186	105	128	187	53	21	153	92	59	277	49	110	113	277	49	110	113	143	273	354	130	34	400	159	1399	200	176	21	144	60	149	150	105	494	68	150	105	494	68
2	91	99	67	72	174	186	188	99	168	31	17	99	76	70	54	51	39	34	54	51	39	34	130	296	542	160	34	380	159	361	186	92	9	79	71	94	178	188	134	69	178	188	134	69
3	79	105	175	30	189	270	170	146	215	56	107	103	93	109	64	31	52	40	64	31	52	40	118	220	426	342	41	292	161	570	282	83	38	92	54	182	303	298	187	74	303	298	187	74
4	50	115	183	70	241	204	135	115	117	57	125	115	79	147	147	77	73	91	147	77	73	91	92	297	381	183	23	257	140	693	163	83	77	41	145	285	324	332	260	175	324	332	260	175
5	30	79	288	37	181	125	83	66	85	77	73	88	71	196	49	44	56	48	49	44	56	48	147	258	148	278	26	157	102	645	251	203	46	65	85	152	98	71	211	449	98	71	211	449
6	104	89	154	71	240	193	45	41	135	84	82	84	58	115	343	41	44	159	343	41	44	159	142	251	266	203	37	260	50	98	144	81	50	50	17	144	143	237	262	135	143	237	262	135

## Sheet: SuppFigure 1b
	CV RI	CV RI	CV RI	CV RI	CV RI	CV RI	CV RI	CV RI	CV RI	CV RI	CV RI	EV RI	EV RI	EV RI	EV RI	EV RI	EV RI	EV RI	EV RI	EV RI	EV RI	EV RI	CV RR	CV RR	CV RR	CV RR	CV RR	CV RR	CV RR	CV RR	CV RR	CV RR	CV RR	EV RR	EV RR	EV RR	EV RR	EV RR	EV RR	EV RR	EV RR	EV RR	EV RR	EV RR
CRF	2	5	5	5	3	2	4	6	0	0	1	5	4	5	3	1	0	5	3	1	0	5	1	5	6	5	1	5	2	6	0	2	2	2	1	5	5	5	5	7	5	5	5	7
CRF	6	15	16	15	3	15	9	16	2	2	0	15	15	15	15	16	15	15	15	16	15	15	6	15	15	15	3	15	9	15	2	1	0	15	15	16	15	15	15	15	15	15	15	15
CRF	32	30	30	5	30	30	30	30	30	30	0	30	30	31	30	30	28	18	30	30	28	18	12	30	30	30	5	30	30	32	19	19	1	30	30	30	30	30	30	30	30	30	30	30
1	15	15	15	15	15	5	15	15	15	15	0	15	15	15	15	15	15	15	15	15	15	15	15	15	15	15	15	15	15	15	7	15	1	15	15	15	15	15	15	15	15	15	15	15
2	15	15	15	15	15	5	15	15	15	15	0	15	15	15	15	15	15	15	15	15	15	15	11	15	11	12	15	15	15	15	12	9	0	15	15	15	15	15	15	15	15	15	15	15
3	15	15	15	15	15	5	15	15	15	15	15	15	15	15	15	15	15	15	15	15	15	15	15	15	15	3	15	15	15	15	14	6	2	15	15	15	15	15	15	9	15	15	15	9
4	15	15	15	15	0	4	0	15	0	15	0	15	15	15	15	15	15	0	15	15	15	0	15	15	2	1	0	0	0	15	0	0	0	15	15	15	15	0	0	0	15	0	0	0
5	15	15	15	1	0	0	0	15	0	0	0	15	13	15	15	0	0	0	15	0	0	0	15	15	15	1	15	0	13	15	9	0	8	15	13	15	3	0	0	15	3	0	0	15
6	15	15	15	15	0	2	0	15	0	15	0	15	15	15	12	15	15	0	12	15	15	0	13	15	15	1	15	0	15	15	11	0	6	15	2	15	7	0	0	15	7	0	0	15

## Sheet: SuppFigure 1c
	CV RI	CV RI	CV RI	CV RI	CV RI	CV RI	CV RI	CV RI	CV RI	CV RI	CV RI	CV RR	CV RR	CV RR	CV RR	CV RR	CV RR	CV RR	CV RR	CV RR	CV RR	CV RR	EV RI	EV RI	EV RI	EV RI	EV RI	EV RI	EV RI	EV RI	EV RI	EV RI	EV RI	EV RR	EV RR	EV RR	EV RR	EV RR	EV RR	EV RR	EV RR	EV RR	EV RR	EV RR
V	26	15	14	22	14	14	12	28	37	15	29	6	10	27	25	20	50	4	42	9	18	8	34	17	25		12	6		19	12	6	31	13	15	6		38	18		6	38	18	43
DV	2	31	34	18	16	7	12	26	61	10	58	4	29	20	10	2	47	3	47	23	8	4	99	11	27		9	5		7	9	5	34	6	8	40		16	22		15	16	22	9

## Sheet: SuppFigure 1d
	CV	CV	CV	CV	CV	CV	EV	EV	EV	EV	EV	EV	EV
Sucrose	0.71	0.9	0.92	0.64	0.18	0.18	0.37	0.81	0.471	1.01	0.99	0.29	0.92
Pellets	0.27	0.3	0.32	0.29	0.21	0.07	0.49	0.29	0.38	0.07	0.46	0.39	0.3

[truncated: 58 more sheets: SuppFigure 1e, SuppFigure 1f, SuppFigure 1g, SuppFigure1h, Figure 3b, Figure 3d, Figure 3f, Figure 3g, Figure 3h and 3i, SuppFigure 2a, SuppFigure 2b, SuppFigure 2c, SuppFigure 2d, SuppFigure 3d, SuppFigure 3e, SuppFigure 3f, SuppFigure 3g, SuppFigure 3h, SuppFigure 3i, SuppFigure3j and k …]
